# Supplementary material for: The DendrisCHIP® Technology as a New, Rapid and Reliable Molecular Method for the Diagnosis of Osteoarticular Infections
Source: Diagnostics (Basel). 2022 May 30;12(6):1353. doi: 10.3390/diagnostics12061353 (PMC9222036; doi:10.3390/diagnostics12061353)
Supplement: Supplementary file 1 [file diagnostics-12-01353-s001.zip]

Archive with 1 entries (1 files):
- diagnostics-1715794-supplementary.pdf
